# Supplementary material for: Sequence-Based Models for RNA–Protein Interactions Imputation Might Be Insufficient for Novel Signal Prediction in eCLIP Data
Source: Int J Mol Sci. 2026 Jan 24;27(3):1192. doi: 10.3390/ijms27031192 (PMC12898063; doi:10.3390/ijms27031192)
Supplement: Supplementary file 1 [file ijms-27-01192-s001.zip]

Archive with 1 entries (1 files):
- ijms-4091964-supplementary.pdf
